# Supplementary material for: Alterations of Central Liver Metabolism of Pediatric Patients with Non-Alcoholic Fatty Liver Disease
Source: Int J Mol Sci. 2022 Sep 21;23(19):11072. doi: 10.3390/ijms231911072 (PMC9570193; doi:10.3390/ijms231911072)
Supplement: Supplementary file 1 [file ijms-23-11072-s001.zip]

Archive with 1 entries (1 files):
- ijms-1903187-supplementary.pdf
